# Supplementary material for: Optimized Digestion Conditions for Membrane Protein Footprinting and Mass Spectrometry Analysis
Source: Membranes (Basel). 2026 Jun 22;16(6):215. doi: 10.3390/membranes16060215 (PMC13304333; doi:10.3390/membranes16060215)
Supplement: Supplementary file 1 [file membranes-16-00215-s001.zip]

Archive with 1 entries (1 files):
- membranes-4035526-supplementary.pdf
